# Supplementary material for: Tamalin Function Is Required for the Survival of Neurons and Oligodendrocytes in the CNS
Source: Int J Mol Sci. 2022 Nov 2;23(21):13395. doi: 10.3390/ijms232113395 (PMC9654138; doi:10.3390/ijms232113395)
Supplement: Supplementary file 1 [file ijms-23-13395-s001.zip]

Archive with 1 entries (1 files):
- ijms-1928881-supplementary.pdf
